# Supplementary material for: Polycistronic transcription of fused cassettes and identification of translation initiation signals in an unusual gene cassette array from Pseudomonas aeruginosa
Source: F1000Res. 2015 Nov 27;2:99. Originally published 2013 Mar 28. [Version 3] doi: 10.12688/f1000research.2-99.v3 (PMC4670013; doi:10.12688/f1000research.2-99.v3)
Supplement: RQ fused cassette raw data for Pseudomonas aeruginosa isolates PS1 and PS26 — The first column describes the P. aeruginosa isolates (PS1 and PS26) and the gene targeted in the quantitative PCR for measuring their transcription (gcu14; GES-1; aacA4; and the fusion GES-1-aacA4 and rpsL), which was performed in triplicate. Also in this column are the negative controls for each PCR reaction (NTC). The second column displays the cycle threshold (CT), i.e., the PCR cycle in which the fluorescence was detected by the machine. The third and the fourth columns refer to the standard deviation and the average of CT values, respectively, between triplicates. The fifth column refers to the to the normalization of the target gene transcript amount relative to that of endogenous gene (rpsL). The sixth column corresponds to the results of relative quantification. For example, the gcu14 gene and GES gene in PS1 had RQ values of 15,88 and 7,80. It means that gcu14 is 2-fold more transcribed than GES in PS1 isolate. [file f1000research-2-8053-s0000.tgz]

Archive with 1 entries (1 files):
- RQ_fused_cassette__F1000__RAW_DATA.xls
