# Supplementary material for: Polycistronic transcription of fused cassettes and identification of translation initiation signals in an unusual gene cassette array from Pseudomonas aeruginosa
Source: F1000Res. 2015 Nov 27;2:99. Originally published 2013 Mar 28. [Version 3] doi: 10.12688/f1000research.2-99.v3 (PMC4670013; doi:10.12688/f1000research.2-99.v3)
Supplement: RQ fused cassette raw data for Pseudomonas aeruginosa isolates PS1 and PS26 — The first column describes the P. aeruginosa isolates (PS1 and PS26) and the gene targeted in the quantitative PCR for measuring their transcription (gcu14; GES-1; aacA4; and the fusion GES-1-aacA4 and rpsL), which was performed in triplicate. Also in this column are the negative controls for each PCR reaction (NTC). The second column displays the cycle threshold (CT), i.e., the PCR cycle in which the fluorescence was detected by the machine. The third and the fourth columns refer to the standard deviation and the average of CT values, respectively, between triplicates. The fifth column refers to the to the normalization of the target gene transcript amount relative to that of endogenous gene (rpsL). The sixth column corresponds to the results of relative quantification. For example, the gcu14 gene and GES gene in PS1 had RQ values of 15,88 and 7,80. It means that gcu14 is 2-fold more transcribed than GES in PS1 isolate. [file f1000research-2-8053-s0000.tgz › RQ_fused_cassette__F1000__RAW_DATA.xls]

## Sheet: Sheet1
Sample	CT	CT ST ERR	MEDIA CT	ΔCT (CT ALVO – CT END)	2^ -ΔCT
PS1 AACA4	23.49	0.00707107	23.495	-2.915	7.54228
PS1 AACA4	23.5
PS26 AACA4	23.49	0.00707107	23.485	-2.91	7.51618
PS26 AACA4	23.48
NTC	undetermined
NTC	undetermined
PS1 GES	23.42	0.0353553	23.445	-2.965	7.80825
PS1 GES	23.47
PS26 GES	23.47	0.0141421	23.46	-2.935	7.64756
PS26 GES	23.45
NTC
NTC
PS1 GCU14	22.5	0.113137	22.42	-3.99	15.8895
PS1 GCU14	22.34
PS26 GCU14	22.39	0.0353553	22.365	-4.03	16.3362
PS26 GCU14	22.34
NTC	undetermined
NTC	undetermined
PS1 GESFSQ-AACA4R	23.33	0.0212132	23.345	-3.065	8.36868
PS1 GESFSQ-AACA4R	23.36
PS26 GESFSQ-AACA4R	23.39	0.0141421	23.38	-3.015	8.08361
PS26 GESFSQ-AACA4R	23.37
NTC	undetermined
NTC	undetermined
PS1 RPSL	26.29	0.169706	26.41
PS1 RPSL	26.53
PS26 RPSL	26.39	0.00707107	26.395
PS26 RPSL	26.4
NTC	undetermined
NTC	undetermined

## Sheet: Plan1
	RQ
gcu14	15.889
blaGES-1	7.808
aacA4	7.542
blaGES-1/aacA4	8.368
